# Supplementary material for: Systematic Review: HIV, Aging, and Housing—A North American Perspective, 2012–2023
Source: Healthcare (Basel). 2024 May 11;12(10):992. doi: 10.3390/healthcare12100992 (PMC11121341; doi:10.3390/healthcare12100992)
Supplement: Supplementary file 1 [file healthcare-12-00992-s001.zip]

Archive with 1 entries (1 files):
- healthcare-2957806-supplementary.pdf
